# Supplementary material for: Design and Synthesis of a Mitochondria-Targeting Radioprotectant for Promoting Skin Wound Healing Combined with Ionizing Radiation Injury
Source: Pharmaceuticals (Basel). 2022 Jun 6;15(6):721. doi: 10.3390/ph15060721 (PMC9229538; doi:10.3390/ph15060721)
Supplement: Supplementary file 1 [file pharmaceuticals-15-00721-s001.zip]

Archive with 1 entries (1 files):
- pharmaceuticals-1707230-supplementary.pdf
